# Supplementary material for: Efficient Catalytic Synthesis of Condensed Isoxazole Derivatives via Intramolecular Oxidative Cycloaddition of Aldoximes
Source: Molecules. 2022 Jun 16;27(12):3860. doi: 10.3390/molecules27123860 (PMC9229713; doi:10.3390/molecules27123860)
Supplement: Supplementary file 1 [file molecules-27-03860-s001.zip]

Archive with 1 entries (1 files):
- molecules-1770717-supplementary.pdf
